# Supplementary material for: Co-Resistance Structure and Multidrug Resistance-Associated Antimicrobials in Escherichia coli from Healthy Pigs in Japan: A Computational Analysis of JVARM Data, 2012–2023
Source: Antibiotics (Basel). 2026 Apr 29;15(5):441. doi: 10.3390/antibiotics15050441 (PMC13203292; doi:10.3390/antibiotics15050441)
Supplement: Supplementary file 1 [file antibiotics-15-00441-s001.zip]

Archive with 2 entries (2 files):
- antibiotics-4274104-Supplementary figures.pdf
- antibiotics-4274104-Table S1.xlsx
