# Supplementary material for: Co-Resistance Structure and Multidrug Resistance-Associated Antimicrobials in Escherichia coli from Healthy Pigs in Japan: A Computational Analysis of JVARM Data, 2012–2023
Source: Antibiotics (Basel). 2026 Apr 29;15(5):441. doi: 10.3390/antibiotics15050441 (PMC13203292; doi:10.3390/antibiotics15050441)
Supplement: Supplementary file 1 [file antibiotics-15-00441-s001.zip › antibiotics-4274104-Table S1.xlsx]

## Sheet: Sheet1
sample_No	year	drug_name	mic
0	2012	ABPC(ampicillin)	8
1	2012	ABPC(ampicillin)	8
2	2012	ABPC(ampicillin)	>128
3	2012	ABPC(ampicillin)	8
4	2012	ABPC(ampicillin)	4
5	2012	ABPC(ampicillin)	4
6	2012	ABPC(ampicillin)	4
7	2012	ABPC(ampicillin)	2
8	2012	ABPC(ampicillin)	>128
9	2012	ABPC(ampicillin)	4
10	2012	ABPC(ampicillin)	2
11	2012	ABPC(ampicillin)	4
12	2012	ABPC(ampicillin)	8
13	2012	ABPC(ampicillin)	>128
14	2012	ABPC(ampicillin)	>128
15	2012	ABPC(ampicillin)	>128
16	2012	ABPC(ampicillin)	>128
17	2012	ABPC(ampicillin)	>128
18	2012	ABPC(ampicillin)	>128
19	2012	ABPC(ampicillin)	8
20	2012	ABPC(ampicillin)	2
21	2012	ABPC(ampicillin)	>128
22	2012	ABPC(ampicillin)	2
23	2012	ABPC(ampicillin)	8
24	2012	ABPC(ampicillin)	≦1
25	2012	ABPC(ampicillin)	128
26	2012	ABPC(ampicillin)	4
27	2012	ABPC(ampicillin)	≦1
28	2012	ABPC(ampicillin)	2
29	2012	ABPC(ampicillin)	4
30	2012	ABPC(ampicillin)	2
31	2012	ABPC(ampicillin)	>128
32	2012	ABPC(ampicillin)	>128
33	2012	ABPC(ampicillin)	4
34	2012	ABPC(ampicillin)	4
35	2012	ABPC(ampicillin)	2
36	2012	ABPC(ampicillin)	4
37	2012	ABPC(ampicillin)	4
38	2012	ABPC(ampicillin)	4
39	2012	ABPC(ampicillin)	>128
40	2012	ABPC(ampicillin)	4
41	2012	ABPC(ampicillin)	4
42	2012	ABPC(ampicillin)	>128
43	2012	ABPC(ampicillin)	>128
44	2012	ABPC(ampicillin)	4
45	2012	ABPC(ampicillin)	>128
46	2012	ABPC(ampicillin)	4
47	2012	ABPC(ampicillin)	>128
48	2012	ABPC(ampicillin)	>128
49	2012	ABPC(ampicillin)	4
50	2012	ABPC(ampicillin)	128
51	2012	ABPC(ampicillin)	2
52	2012	ABPC(ampicillin)	4
53	2012	ABPC(ampicillin)	8
54	2012	ABPC(ampicillin)	>128
55	2012	ABPC(ampicillin)	>128
56	2012	ABPC(ampicillin)	4
57	2012	ABPC(ampicillin)	>128
58	2012	ABPC(ampicillin)	2
59	2012	ABPC(ampicillin)	>128
60	2012	ABPC(ampicillin)	4
61	2012	ABPC(ampicillin)	>128
62	2012	ABPC(ampicillin)	8
63	2012	ABPC(ampicillin)	2
64	2012	ABPC(ampicillin)	8
65	2012	ABPC(ampicillin)	4
66	2012	ABPC(ampicillin)	4
67	2012	ABPC(ampicillin)	4
68	2012	ABPC(ampicillin)	4
69	2012	ABPC(ampicillin)	>128
70	2012	ABPC(ampicillin)	2
71	2012	ABPC(ampicillin)	4
72	2012	ABPC(ampicillin)	>128
73	2012	ABPC(ampicillin)	>128
74	2012	ABPC(ampicillin)	2
75	2012	ABPC(ampicillin)	>128
76	2012	ABPC(ampicillin)	4
77	2012	ABPC(ampicillin)	8
78	2012	ABPC(ampicillin)	>128
79	2012	ABPC(ampicillin)	2
80	2012	ABPC(ampicillin)	4
81	2012	ABPC(ampicillin)	2
82	2012	ABPC(ampicillin)	4
83	2012	ABPC(ampicillin)	2
84	2012	ABPC(ampicillin)	>128
85	2012	ABPC(ampicillin)	4
86	2012	ABPC(ampicillin)	>128
87	2012	ABPC(ampicillin)	2
88	2012	ABPC(ampicillin)	2
89	2012	ABPC(ampicillin)	2
90	2012	ABPC(ampicillin)	2
91	2012	ABPC(ampicillin)	2
92	2012	ABPC(ampicillin)	2
93	2012	ABPC(ampicillin)	4
94	2012	ABPC(ampicillin)	4
95	2012	ABPC(ampicillin)	>128
96	2012	ABPC(ampicillin)	>128
97	2012	ABPC(ampicillin)	>128
98	2012	ABPC(ampicillin)	4
99	2012	ABPC(ampicillin)	>128
100	2012	ABPC(ampicillin)	2
101	2012	ABPC(ampicillin)	2
102	2012	ABPC(ampicillin)	>128
103	2012	ABPC(ampicillin)	>128
104	2012	ABPC(ampicillin)	2
105	2012	ABPC(ampicillin)	2
106	2012	ABPC(ampicillin)	2
107	2012	ABPC(ampicillin)	4
108	2012	ABPC(ampicillin)	128
109	2012	ABPC(ampicillin)	4
110	2012	ABPC(ampicillin)	2
111	2012	ABPC(ampicillin)	>128
112	2012	ABPC(ampicillin)	4
113	2012	ABPC(ampicillin)	2
114	2012	ABPC(ampicillin)	>128
115	2012	ABPC(ampicillin)	2
116	2012	ABPC(ampicillin)	>128
117	2012	ABPC(ampicillin)	>128
118	2012	ABPC(ampicillin)	>128
119	2012	ABPC(ampicillin)	4
120	2012	ABPC(ampicillin)	4
121	2012	ABPC(ampicillin)	4
122	2012	ABPC(ampicillin)	2
123	2012	ABPC(ampicillin)	>128
124	2012	ABPC(ampicillin)	≦1
125	2012	ABPC(ampicillin)	>128
126	2012	ABPC(ampicillin)	2
127	2012	ABPC(ampicillin)	4
128	2012	ABPC(ampicillin)	>128
129	2012	ABPC(ampicillin)	>128
130	2012	ABPC(ampicillin)	2
131	2012	ABPC(ampicillin)	>128
132	2012	ABPC(ampicillin)	4
133	2012	ABPC(ampicillin)	>128
134	2012	ABPC(ampicillin)	4
135	2012	ABPC(ampicillin)	4
136	2012	ABPC(ampicillin)	4
137	2012	ABPC(ampicillin)	4
138	2012	ABPC(ampicillin)	8
139	2012	ABPC(ampicillin)	4
140	2012	ABPC(ampicillin)	>128
141	2012	ABPC(ampicillin)	>128
142	2012	ABPC(ampicillin)	4
143	2012	ABPC(ampicillin)	≦1
144	2012	ABPC(ampicillin)	8
145	2012	ABPC(ampicillin)	4
146	2012	ABPC(ampicillin)	4
147	2012	ABPC(ampicillin)	4
148	2012	ABPC(ampicillin)	>128
149	2012	ABPC(ampicillin)	4
150	2012	ABPC(ampicillin)	8
151	2012	ABPC(ampicillin)	>128
152	2012	ABPC(ampicillin)	128
153	2012	ABPC(ampicillin)	4
154	2012	ABPC(ampicillin)	64
155	2012	ABPC(ampicillin)	4
156	2012	ABPC(ampicillin)	4
157	2012	ABPC(ampicillin)	2
158	2012	ABPC(ampicillin)	8
159	2012	ABPC(ampicillin)	8
160	2012	ABPC(ampicillin)	>128
161	2012	ABPC(ampicillin)	>128
162	2012	ABPC(ampicillin)	4
163	2012	ABPC(ampicillin)	128
164	2012	ABPC(ampicillin)	>128
165	2012	ABPC(ampicillin)	4
166	2012	ABPC(ampicillin)	4
167	2012	ABPC(ampicillin)	>128
168	2012	ABPC(ampicillin)	4
169	2012	ABPC(ampicillin)	>128
170	2012	ABPC(ampicillin)	4
171	2012	ABPC(ampicillin)	8
172	2012	ABPC(ampicillin)	4
173	2012	ABPC(ampicillin)	8
174	2012	ABPC(ampicillin)	4
175	2012	ABPC(ampicillin)	8
176	2012	ABPC(ampicillin)	>128
177	2012	ABPC(ampicillin)	4
178	2012	ABPC(ampicillin)	2
179	2012	ABPC(ampicillin)	4
180	2012	ABPC(ampicillin)	4
181	2012	ABPC(ampicillin)	4
182	2012	ABPC(ampicillin)	2
183	2012	ABPC(ampicillin)	4
184	2012	ABPC(ampicillin)	8
185	2012	ABPC(ampicillin)	4
186	2012	ABPC(ampicillin)	4
187	2012	ABPC(ampicillin)	8
188	2012	ABPC(ampicillin)	8
189	2012	ABPC(ampicillin)	>128
190	2012	ABPC(ampicillin)	4
191	2012	ABPC(ampicillin)	4
192	2012	ABPC(ampicillin)	4
193	2013	ABPC(ampicillin)	2
194	2013	ABPC(ampicillin)	4
195	2013	ABPC(ampicillin)	4
196	2013	ABPC(ampicillin)	4
197	2013	ABPC(ampicillin)	4
198	2013	ABPC(ampicillin)	>128
199	2013	ABPC(ampicillin)	2
200	2013	ABPC(ampicillin)	4
201	2013	ABPC(ampicillin)	2
202	2013	ABPC(ampicillin)	4
203	2013	ABPC(ampicillin)	4
204	2013	ABPC(ampicillin)	4
205	2013	ABPC(ampicillin)	4
206	2013	ABPC(ampicillin)	2
207	2013	ABPC(ampicillin)	4
208	2013	ABPC(ampicillin)	8
209	2013	ABPC(ampicillin)	4
210	2013	ABPC(ampicillin)	>128
211	2013	ABPC(ampicillin)	>128
212	2013	ABPC(ampicillin)	4
213	2013	ABPC(ampicillin)	>128
214	2013	ABPC(ampicillin)	8
215	2013	ABPC(ampicillin)	2
216	2013	ABPC(ampicillin)	>128
217	2013	ABPC(ampicillin)	>128
218	2013	ABPC(ampicillin)	4
219	2013	ABPC(ampicillin)	4
220	2013	ABPC(ampicillin)	>128
221	2013	ABPC(ampicillin)	8
222	2013	ABPC(ampicillin)	4
223	2013	ABPC(ampicillin)	>128
224	2013	ABPC(ampicillin)	>128
225	2013	ABPC(ampicillin)	>128
226	2013	ABPC(ampicillin)	>128
227	2013	ABPC(ampicillin)	>128
228	2013	ABPC(ampicillin)	>128
229	2013	ABPC(ampicillin)	2
230	2013	ABPC(ampicillin)	4
231	2013	ABPC(ampicillin)	4
232	2013	ABPC(ampicillin)	8
233	2013	ABPC(ampicillin)	>128
234	2013	ABPC(ampicillin)	4
235	2013	ABPC(ampicillin)	8
236	2013	ABPC(ampicillin)	4
237	2013	ABPC(ampicillin)	4
238	2013	ABPC(ampicillin)	4
239	2013	ABPC(ampicillin)	4
240	2013	ABPC(ampicillin)	>128
241	2013	ABPC(ampicillin)	8
242	2013	ABPC(ampicillin)	4
243	2013	ABPC(ampicillin)	4
244	2013	ABPC(ampicillin)	2
245	2013	ABPC(ampicillin)	4
246	2013	ABPC(ampicillin)	2
247	2013	ABPC(ampicillin)	2
248	2013	ABPC(ampicillin)	>128
249	2013	ABPC(ampicillin)	2
250	2013	ABPC(ampicillin)	2
251	2013	ABPC(ampicillin)	4
252	2013	ABPC(ampicillin)	2
253	2013	ABPC(ampicillin)	>128
254	2013	ABPC(ampicillin)	≦1
255	2013	ABPC(ampicillin)	>128
256	2013	ABPC(ampicillin)	4
257	2013	ABPC(ampicillin)	2
258	2013	ABPC(ampicillin)	4
259	2013	ABPC(ampicillin)	>128
260	2013	ABPC(ampicillin)	4
261	2013	ABPC(ampicillin)	4
262	2013	ABPC(ampicillin)	4
263	2013	ABPC(ampicillin)	4
264	2013	ABPC(ampicillin)	4
265	2013	ABPC(ampicillin)	2
266	2013	ABPC(ampicillin)	>128
267	2013	ABPC(ampicillin)	>128
268	2013	ABPC(ampicillin)	4
269	2013	ABPC(ampicillin)	>128
270	2013	ABPC(ampicillin)	4
271	2013	ABPC(ampicillin)	>128
272	2013	ABPC(ampicillin)	>128
273	2013	ABPC(ampicillin)	4
274	2013	ABPC(ampicillin)	2
275	2013	ABPC(ampicillin)	>128
276	2013	ABPC(ampicillin)	4
277	2013	ABPC(ampicillin)	4
278	2013	ABPC(ampicillin)	8
279	2013	ABPC(ampicillin)	>128
280	2013	ABPC(ampicillin)	>128
281	2013	ABPC(ampicillin)	2
282	2013	ABPC(ampicillin)	2
283	2013	ABPC(ampicillin)	>128
284	2013	ABPC(ampicillin)	4
285	2013	ABPC(ampicillin)	4
286	2013	ABPC(ampicillin)	>128
287	2013	ABPC(ampicillin)	4
288	2013	ABPC(ampicillin)	2
289	2013	ABPC(ampicillin)	8
290	2013	ABPC(ampicillin)	>128
291	2013	ABPC(ampicillin)	4
292	2013	ABPC(ampicillin)	≦1
293	2013	ABPC(ampicillin)	4
294	2013	ABPC(ampicillin)	4
295	2013	ABPC(ampicillin)	>128
296	2013	ABPC(ampicillin)	2
297	2013	ABPC(ampicillin)	4
298	2013	ABPC(ampicillin)	4
299	2013	ABPC(ampicillin)	4
300	2013	ABPC(ampicillin)	8
301	2013	ABPC(ampicillin)	>128
302	2013	ABPC(ampicillin)	4
303	2013	ABPC(ampicillin)	4
304	2013	ABPC(ampicillin)	8
305	2013	ABPC(ampicillin)	4
306	2013	ABPC(ampicillin)	16
307	2013	ABPC(ampicillin)	4
308	2013	ABPC(ampicillin)	4
309	2013	ABPC(ampicillin)	4
310	2013	ABPC(ampicillin)	4
311	2013	ABPC(ampicillin)	4
312	2013	ABPC(ampicillin)	4
313	2013	ABPC(ampicillin)	4
314	2013	ABPC(ampicillin)	8
315	2013	ABPC(ampicillin)	>128
316	2013	ABPC(ampicillin)	4
317	2013	ABPC(ampicillin)	2
318	2013	ABPC(ampicillin)	4
319	2014	ABPC(ampicillin)	4
320	2014	ABPC(ampicillin)	4
321	2014	ABPC(ampicillin)	4
322	2014	ABPC(ampicillin)	4
323	2014	ABPC(ampicillin)	8
324	2014	ABPC(ampicillin)	>128
325	2014	ABPC(ampicillin)	4
326	2014	ABPC(ampicillin)	4
327	2014	ABPC(ampicillin)	4
328	2014	ABPC(ampicillin)	2
329	2014	ABPC(ampicillin)	8
330	2014	ABPC(ampicillin)	8
331	2014	ABPC(ampicillin)	16
332	2014	ABPC(ampicillin)	>128
333	2014	ABPC(ampicillin)	8
334	2014	ABPC(ampicillin)	>128
335	2014	ABPC(ampicillin)	8
336	2014	ABPC(ampicillin)	4
337	2014	ABPC(ampicillin)	2
338	2014	ABPC(ampicillin)	>128
339	2014	ABPC(ampicillin)	>128
340	2014	ABPC(ampicillin)	4
341	2014	ABPC(ampicillin)	4
342	2014	ABPC(ampicillin)	2
343	2014	ABPC(ampicillin)	4
344	2014	ABPC(ampicillin)	4
345	2014	ABPC(ampicillin)	>128
346	2014	ABPC(ampicillin)	8
347	2014	ABPC(ampicillin)	>128
348	2014	ABPC(ampicillin)	8
349	2014	ABPC(ampicillin)	2
350	2014	ABPC(ampicillin)	>128
351	2014	ABPC(ampicillin)	>128
352	2014	ABPC(ampicillin)	2
353	2014	ABPC(ampicillin)	4
354	2014	ABPC(ampicillin)	4
355	2014	ABPC(ampicillin)	>128
356	2014	ABPC(ampicillin)	2
357	2014	ABPC(ampicillin)	>128
358	2014	ABPC(ampicillin)	8
359	2014	ABPC(ampicillin)	>128
360	2014	ABPC(ampicillin)	>128
361	2014	ABPC(ampicillin)	4
362	2014	ABPC(ampicillin)	4
363	2014	ABPC(ampicillin)	2
364	2014	ABPC(ampicillin)	4
365	2014	ABPC(ampicillin)	≦1
366	2014	ABPC(ampicillin)	2
367	2014	ABPC(ampicillin)	4
368	2014	ABPC(ampicillin)	4
369	2014	ABPC(ampicillin)	>128
370	2014	ABPC(ampicillin)	>128
371	2014	ABPC(ampicillin)	>128
372	2014	ABPC(ampicillin)	4
373	2014	ABPC(ampicillin)	4
374	2014	ABPC(ampicillin)	>128
375	2014	ABPC(ampicillin)	>128
376	2014	ABPC(ampicillin)	>128
377	2014	ABPC(ampicillin)	8
378	2014	ABPC(ampicillin)	>128
379	2014	ABPC(ampicillin)	32
380	2014	ABPC(ampicillin)	>128
381	2014	ABPC(ampicillin)	>128
382	2014	ABPC(ampicillin)	>128
383	2014	ABPC(ampicillin)	2
384	2014	ABPC(ampicillin)	>128
385	2014	ABPC(ampicillin)	8
386	2014	ABPC(ampicillin)	>128
387	2014	ABPC(ampicillin)	4
388	2014	ABPC(ampicillin)	>128
389	2014	ABPC(ampicillin)	4
390	2014	ABPC(ampicillin)	4
391	2014	ABPC(ampicillin)	4
392	2014	ABPC(ampicillin)	2
393	2014	ABPC(ampicillin)	2
394	2014	ABPC(ampicillin)	>128
395	2014	ABPC(ampicillin)	>128
396	2014	ABPC(ampicillin)	>128
397	2014	ABPC(ampicillin)	>128
398	2014	ABPC(ampicillin)	>128
399	2014	ABPC(ampicillin)	2
400	2014	ABPC(ampicillin)	>128
401	2014	ABPC(ampicillin)	16
402	2014	ABPC(ampicillin)	4
403	2014	ABPC(ampicillin)	>128
404	2014	ABPC(ampicillin)	>128
405	2014	ABPC(ampicillin)	4
406	2015	ABPC(ampicillin)	4
407	2015	ABPC(ampicillin)	4
408	2015	ABPC(ampicillin)	4
409	2015	ABPC(ampicillin)	4
410	2015	ABPC(ampicillin)	>128
411	2015	ABPC(ampicillin)	≦1
412	2015	ABPC(ampicillin)	2
413	2015	ABPC(ampicillin)	>128
414	2015	ABPC(ampicillin)	4
415	2015	ABPC(ampicillin)	>128
416	2015	ABPC(ampicillin)	4
417	2015	ABPC(ampicillin)	>128
418	2015	ABPC(ampicillin)	4
419	2015	ABPC(ampicillin)	>128
420	2015	ABPC(ampicillin)	>128
421	2015	ABPC(ampicillin)	>128
422	2015	ABPC(ampicillin)	≦1
423	2015	ABPC(ampicillin)	4
424	2015	ABPC(ampicillin)	>128
425	2015	ABPC(ampicillin)	2
426	2015	ABPC(ampicillin)	>128
427	2015	ABPC(ampicillin)	4
428	2015	ABPC(ampicillin)	2
429	2015	ABPC(ampicillin)	2
430	2015	ABPC(ampicillin)	4
431	2015	ABPC(ampicillin)	2
432	2015	ABPC(ampicillin)	4
433	2015	ABPC(ampicillin)	2
434	2015	ABPC(ampicillin)	2
435	2015	ABPC(ampicillin)	4
436	2015	ABPC(ampicillin)	4
437	2015	ABPC(ampicillin)	4
438	2015	ABPC(ampicillin)	>128
439	2015	ABPC(ampicillin)	4
440	2015	ABPC(ampicillin)	4
441	2015	ABPC(ampicillin)	2
442	2015	ABPC(ampicillin)	>128
443	2015	ABPC(ampicillin)	2
444	2015	ABPC(ampicillin)	4
445	2015	ABPC(ampicillin)	>128
446	2015	ABPC(ampicillin)	4
447	2015	ABPC(ampicillin)	4
448	2015	ABPC(ampicillin)	4
449	2015	ABPC(ampicillin)	4
450	2015	ABPC(ampicillin)	4
451	2015	ABPC(ampicillin)	>128
452	2015	ABPC(ampicillin)	2
453	2015	ABPC(ampicillin)	>128
454	2015	ABPC(ampicillin)	4
455	2015	ABPC(ampicillin)	>128
456	2015	ABPC(ampicillin)	>128
457	2015	ABPC(ampicillin)	>128
458	2015	ABPC(ampicillin)	4
459	2015	ABPC(ampicillin)	4
460	2015	ABPC(ampicillin)	>128
461	2015	ABPC(ampicillin)	>128
462	2015	ABPC(ampicillin)	4
463	2015	ABPC(ampicillin)	2
464	2015	ABPC(ampicillin)	2
465	2015	ABPC(ampicillin)	>128
466	2015	ABPC(ampicillin)	>128
467	2015	ABPC(ampicillin)	>128
468	2015	ABPC(ampicillin)	>128
469	2015	ABPC(ampicillin)	4
470	2015	ABPC(ampicillin)	>128
471	2015	ABPC(ampicillin)	>128
472	2015	ABPC(ampicillin)	2
473	2015	ABPC(ampicillin)	2
474	2015	ABPC(ampicillin)	>128
475	2015	ABPC(ampicillin)	4
476	2015	ABPC(ampicillin)	>128
477	2015	ABPC(ampicillin)	2
478	2015	ABPC(ampicillin)	4
479	2015	ABPC(ampicillin)	2
480	2015	ABPC(ampicillin)	4
481	2015	ABPC(ampicillin)	>128
482	2015	ABPC(ampicillin)	4
483	2015	ABPC(ampicillin)	4
484	2015	ABPC(ampicillin)	4
485	2015	ABPC(ampicillin)	4
486	2015	ABPC(ampicillin)	>128
487	2015	ABPC(ampicillin)	2
488	2015	ABPC(ampicillin)	4
489	2015	ABPC(ampicillin)	>128
490	2015	ABPC(ampicillin)	2
491	2015	ABPC(ampicillin)	4
492	2015	ABPC(ampicillin)	4
493	2015	ABPC(ampicillin)	4
494	2015	ABPC(ampicillin)	>128
495	2015	ABPC(ampicillin)	4
496	2015	ABPC(ampicillin)	>128
497	2015	ABPC(ampicillin)	4
498	2015	ABPC(ampicillin)	8
499	2015	ABPC(ampicillin)	8
500	2015	ABPC(ampicillin)	4
501	2015	ABPC(ampicillin)	>128
502	2016	ABPC(ampicillin)	4
503	2016	ABPC(ampicillin)	4
504	2016	ABPC(ampicillin)	8
505	2016	ABPC(ampicillin)	8
506	2016	ABPC(ampicillin)	4
507	2016	ABPC(ampicillin)	8
508	2016	ABPC(ampicillin)	4
509	2016	ABPC(ampicillin)	2
510	2016	ABPC(ampicillin)	8
511	2016	ABPC(ampicillin)	8
512	2016	ABPC(ampicillin)	16
513	2016	ABPC(ampicillin)	>128
514	2016	ABPC(ampicillin)	2
515	2016	ABPC(ampicillin)	>128
516	2016	ABPC(ampicillin)	4
517	2016	ABPC(ampicillin)	>128
518	2016	ABPC(ampicillin)	2
519	2016	ABPC(ampicillin)	8
520	2016	ABPC(ampicillin)	8
521	2016	ABPC(ampicillin)	>128
522	2016	ABPC(ampicillin)	8
523	2016	ABPC(ampicillin)	4
524	2016	ABPC(ampicillin)	8
525	2016	ABPC(ampicillin)	8
526	2016	ABPC(ampicillin)	>128
527	2016	ABPC(ampicillin)	2
528	2016	ABPC(ampicillin)	8
529	2016	ABPC(ampicillin)	8
530	2016	ABPC(ampicillin)	>128
531	2016	ABPC(ampicillin)	>128
532	2016	ABPC(ampicillin)	8
533	2016	ABPC(ampicillin)	>128
534	2016	ABPC(ampicillin)	8
535	2016	ABPC(ampicillin)	>128
536	2016	ABPC(ampicillin)	>128
537	2016	ABPC(ampicillin)	>128
538	2016	ABPC(ampicillin)	4
539	2016	ABPC(ampicillin)	4
540	2016	ABPC(ampicillin)	>128
541	2016	ABPC(ampicillin)	4
542	2016	ABPC(ampicillin)	2
543	2016	ABPC(ampicillin)	8
544	2016	ABPC(ampicillin)	8
545	2016	ABPC(ampicillin)	8
546	2016	ABPC(ampicillin)	>128
547	2016	ABPC(ampicillin)	4
548	2016	ABPC(ampicillin)	8
549	2016	ABPC(ampicillin)	8
550	2016	ABPC(ampicillin)	4
551	2016	ABPC(ampicillin)	>128
552	2016	ABPC(ampicillin)	8
553	2016	ABPC(ampicillin)	>128
554	2016	ABPC(ampicillin)	2
555	2016	ABPC(ampicillin)	128
556	2016	ABPC(ampicillin)	>128
557	2016	ABPC(ampicillin)	8
558	2016	ABPC(ampicillin)	4
559	2016	ABPC(ampicillin)	8
560	2016	ABPC(ampicillin)	4
561	2016	ABPC(ampicillin)	>128
562	2016	ABPC(ampicillin)	4
563	2016	ABPC(ampicillin)	>128
564	2016	ABPC(ampicillin)	>128
565	2016	ABPC(ampicillin)	>128
566	2016	ABPC(ampicillin)	>128
567	2016	ABPC(ampicillin)	>128
568	2016	ABPC(ampicillin)	>128
569	2016	ABPC(ampicillin)	8
570	2016	ABPC(ampicillin)	2
571	2016	ABPC(ampicillin)	2
572	2016	ABPC(ampicillin)	2
573	2016	ABPC(ampicillin)	>128
574	2016	ABPC(ampicillin)	8
575	2016	ABPC(ampicillin)	8
576	2016	ABPC(ampicillin)	>128
577	2016	ABPC(ampicillin)	>128
578	2016	ABPC(ampicillin)	4
579	2016	ABPC(ampicillin)	4
580	2016	ABPC(ampicillin)	4
581	2016	ABPC(ampicillin)	8
582	2016	ABPC(ampicillin)	>128
583	2016	ABPC(ampicillin)	4
584	2016	ABPC(ampicillin)	4
585	2016	ABPC(ampicillin)	>128
586	2016	ABPC(ampicillin)	>128
587	2016	ABPC(ampicillin)	4
588	2016	ABPC(ampicillin)	>128
589	2016	ABPC(ampicillin)	>128
590	2016	ABPC(ampicillin)	>128
591	2017	ABPC(ampicillin)	4
592	2017	ABPC(ampicillin)	4
593	2017	ABPC(ampicillin)	2
594	2017	ABPC(ampicillin)	4
595	2017	ABPC(ampicillin)	2
596	2017	ABPC(ampicillin)	>128
597	2017	ABPC(ampicillin)	2
598	2017	ABPC(ampicillin)	2
599	2017	ABPC(ampicillin)	2
600	2017	ABPC(ampicillin)	>128
601	2017	ABPC(ampicillin)	2
602	2017	ABPC(ampicillin)	2
603	2017	ABPC(ampicillin)	2
604	2017	ABPC(ampicillin)	>128
605	2017	ABPC(ampicillin)	8
606	2017	ABPC(ampicillin)	>128
607	2017	ABPC(ampicillin)	2
608	2017	ABPC(ampicillin)	4
609	2017	ABPC(ampicillin)	4
610	2017	ABPC(ampicillin)	>128
611	2017	ABPC(ampicillin)	>128
612	2017	ABPC(ampicillin)	4
613	2017	ABPC(ampicillin)	2
614	2017	ABPC(ampicillin)	>128
615	2017	ABPC(ampicillin)	>128
616	2017	ABPC(ampicillin)	>128
617	2017	ABPC(ampicillin)	2
618	2017	ABPC(ampicillin)	>128
619	2017	ABPC(ampicillin)	4
620	2017	ABPC(ampicillin)	>128
621	2017	ABPC(ampicillin)	4
622	2017	ABPC(ampicillin)	2
623	2017	ABPC(ampicillin)	4
624	2017	ABPC(ampicillin)	2
625	2017	ABPC(ampicillin)	2
626	2017	ABPC(ampicillin)	2
627	2017	ABPC(ampicillin)	4
628	2017	ABPC(ampicillin)	8
629	2017	ABPC(ampicillin)	>128
630	2017	ABPC(ampicillin)	4
631	2017	ABPC(ampicillin)	4
632	2017	ABPC(ampicillin)	>128
633	2017	ABPC(ampicillin)	>128
634	2017	ABPC(ampicillin)	4
635	2017	ABPC(ampicillin)	>128
636	2017	ABPC(ampicillin)	2
637	2017	ABPC(ampicillin)	>128
638	2017	ABPC(ampicillin)	64
639	2017	ABPC(ampicillin)	>128
640	2017	ABPC(ampicillin)	>128
641	2017	ABPC(ampicillin)	2
642	2017	ABPC(ampicillin)	2
643	2017	ABPC(ampicillin)	>128
644	2017	ABPC(ampicillin)	2
645	2017	ABPC(ampicillin)	4
646	2017	ABPC(ampicillin)	4
647	2017	ABPC(ampicillin)	4
648	2017	ABPC(ampicillin)	>128
649	2017	ABPC(ampicillin)	>128
650	2017	ABPC(ampicillin)	>128
651	2017	ABPC(ampicillin)	4
652	2017	ABPC(ampicillin)	>128
653	2017	ABPC(ampicillin)	>128
654	2017	ABPC(ampicillin)	4
655	2017	ABPC(ampicillin)	4
656	2017	ABPC(ampicillin)	4
657	2017	ABPC(ampicillin)	4
658	2017	ABPC(ampicillin)	4
659	2017	ABPC(ampicillin)	2
660	2017	ABPC(ampicillin)	4
661	2017	ABPC(ampicillin)	≦1
662	2017	ABPC(ampicillin)	4
663	2017	ABPC(ampicillin)	2
664	2017	ABPC(ampicillin)	4
665	2017	ABPC(ampicillin)	2
666	2017	ABPC(ampicillin)	>128
667	2017	ABPC(ampicillin)	4
668	2017	ABPC(ampicillin)	4
669	2017	ABPC(ampicillin)	4
670	2017	ABPC(ampicillin)	4
671	2017	ABPC(ampicillin)	4
672	2017	ABPC(ampicillin)	>128
673	2017	ABPC(ampicillin)	>128
674	2018	ABPC(ampicillin)	2
675	2018	ABPC(ampicillin)	8
676	2018	ABPC(ampicillin)	>128
677	2018	ABPC(ampicillin)	4
678	2018	ABPC(ampicillin)	>128
679	2018	ABPC(ampicillin)	4
680	2018	ABPC(ampicillin)	>128
681	2018	ABPC(ampicillin)	>128
682	2018	ABPC(ampicillin)	2
683	2018	ABPC(ampicillin)	>128
684	2018	ABPC(ampicillin)	>128
685	2018	ABPC(ampicillin)	8
686	2018	ABPC(ampicillin)	4
687	2018	ABPC(ampicillin)	8
688	2018	ABPC(ampicillin)	8
689	2018	ABPC(ampicillin)	8
690	2018	ABPC(ampicillin)	>128
691	2018	ABPC(ampicillin)	>128
692	2018	ABPC(ampicillin)	4
693	2018	ABPC(ampicillin)	4
694	2018	ABPC(ampicillin)	>128
695	2018	ABPC(ampicillin)	>128
696	2018	ABPC(ampicillin)	8
697	2018	ABPC(ampicillin)	4
698	2018	ABPC(ampicillin)	>128
699	2018	ABPC(ampicillin)	4
700	2018	ABPC(ampicillin)	4
701	2018	ABPC(ampicillin)	8
702	2018	ABPC(ampicillin)	2
703	2018	ABPC(ampicillin)	4
704	2018	ABPC(ampicillin)	≦1
705	2018	ABPC(ampicillin)	2
706	2018	ABPC(ampicillin)	2
707	2018	ABPC(ampicillin)	8
708	2018	ABPC(ampicillin)	4
709	2018	ABPC(ampicillin)	8
710	2018	ABPC(ampicillin)	4
711	2018	ABPC(ampicillin)	2
712	2018	ABPC(ampicillin)	8
713	2018	ABPC(ampicillin)	>128
714	2018	ABPC(ampicillin)	>128
715	2018	ABPC(ampicillin)	4
716	2018	ABPC(ampicillin)	16
717	2018	ABPC(ampicillin)	4
718	2018	ABPC(ampicillin)	8
719	2018	ABPC(ampicillin)	>128
720	2018	ABPC(ampicillin)	>128
721	2018	ABPC(ampicillin)	4
722	2018	ABPC(ampicillin)	2
723	2018	ABPC(ampicillin)	>128
724	2018	ABPC(ampicillin)	4
725	2018	ABPC(ampicillin)	4
726	2018	ABPC(ampicillin)	>128
727	2018	ABPC(ampicillin)	>128
728	2018	ABPC(ampicillin)	8
729	2018	ABPC(ampicillin)	2
730	2018	ABPC(ampicillin)	8
731	2018	ABPC(ampicillin)	8
732	2018	ABPC(ampicillin)	4
733	2018	ABPC(ampicillin)	>128
734	2018	ABPC(ampicillin)	>128
735	2018	ABPC(ampicillin)	>128
736	2018	ABPC(ampicillin)	8
737	2018	ABPC(ampicillin)	4
738	2018	ABPC(ampicillin)	>128
739	2018	ABPC(ampicillin)	>128
740	2018	ABPC(ampicillin)	8
741	2018	ABPC(ampicillin)	>128
742	2018	ABPC(ampicillin)	4
743	2018	ABPC(ampicillin)	>128
744	2018	ABPC(ampicillin)	2
745	2018	ABPC(ampicillin)	4
746	2018	ABPC(ampicillin)	2
747	2018	ABPC(ampicillin)	>128
748	2018	ABPC(ampicillin)	4
749	2018	ABPC(ampicillin)	4
750	2018	ABPC(ampicillin)	2
751	2018	ABPC(ampicillin)	>128
752	2018	ABPC(ampicillin)	>128
753	2018	ABPC(ampicillin)	4
754	2018	ABPC(ampicillin)	8
755	2018	ABPC(ampicillin)	2
756	2018	ABPC(ampicillin)	>128
757	2019	ABPC(ampicillin)	4
758	2019	ABPC(ampicillin)	2
759	2019	ABPC(ampicillin)	>128
760	2019	ABPC(ampicillin)	4
761	2019	ABPC(ampicillin)	>128
762	2019	ABPC(ampicillin)	4
763	2019	ABPC(ampicillin)	2
764	2019	ABPC(ampicillin)	4
765	2019	ABPC(ampicillin)	4
766	2019	ABPC(ampicillin)	4
767	2019	ABPC(ampicillin)	4
768	2019	ABPC(ampicillin)	4
769	2019	ABPC(ampicillin)	4
770	2019	ABPC(ampicillin)	8
771	2019	ABPC(ampicillin)	>128
772	2019	ABPC(ampicillin)	>128
773	2019	ABPC(ampicillin)	4
774	2019	ABPC(ampicillin)	8
775	2019	ABPC(ampicillin)	4
776	2019	ABPC(ampicillin)	4
777	2019	ABPC(ampicillin)	>128
778	2019	ABPC(ampicillin)	2
779	2019	ABPC(ampicillin)	2
780	2019	ABPC(ampicillin)	4
781	2019	ABPC(ampicillin)	4
782	2019	ABPC(ampicillin)	>128
783	2019	ABPC(ampicillin)	4
784	2019	ABPC(ampicillin)	>128
785	2019	ABPC(ampicillin)	>128
786	2019	ABPC(ampicillin)	>128
787	2019	ABPC(ampicillin)	2
788	2019	ABPC(ampicillin)	8
789	2019	ABPC(ampicillin)	>128
790	2019	ABPC(ampicillin)	>128
791	2019	ABPC(ampicillin)	4
792	2019	ABPC(ampicillin)	>128
793	2019	ABPC(ampicillin)	8
794	2019	ABPC(ampicillin)	>128
795	2019	ABPC(ampicillin)	4
796	2019	ABPC(ampicillin)	2
797	2019	ABPC(ampicillin)	>128
798	2019	ABPC(ampicillin)	2
799	2019	ABPC(ampicillin)	4
800	2019	ABPC(ampicillin)	>128
801	2019	ABPC(ampicillin)	>128
802	2019	ABPC(ampicillin)	4
803	2019	ABPC(ampicillin)	4
804	2019	ABPC(ampicillin)	>128
805	2019	ABPC(ampicillin)	>128
806	2019	ABPC(ampicillin)	2
807	2019	ABPC(ampicillin)	2
808	2019	ABPC(ampicillin)	4
809	2019	ABPC(ampicillin)	2
810	2019	ABPC(ampicillin)	4
811	2019	ABPC(ampicillin)	>128
812	2019	ABPC(ampicillin)	>128
813	2019	ABPC(ampicillin)	>128
814	2019	ABPC(ampicillin)	>128
815	2019	ABPC(ampicillin)	2
816	2019	ABPC(ampicillin)	4
817	2019	ABPC(ampicillin)	4
818	2019	ABPC(ampicillin)	2
819	2019	ABPC(ampicillin)	4
820	2019	ABPC(ampicillin)	4
821	2019	ABPC(ampicillin)	2
822	2019	ABPC(ampicillin)	4
823	2019	ABPC(ampicillin)	>128
824	2019	ABPC(ampicillin)	4
825	2019	ABPC(ampicillin)	2
826	2019	ABPC(ampicillin)	>128
827	2019	ABPC(ampicillin)	4
828	2019	ABPC(ampicillin)	>128
829	2019	ABPC(ampicillin)	2
830	2019	ABPC(ampicillin)	4
831	2019	ABPC(ampicillin)	4
832	2019	ABPC(ampicillin)	>128
833	2019	ABPC(ampicillin)	4
834	2019	ABPC(ampicillin)	4
835	2019	ABPC(ampicillin)	4
836	2019	ABPC(ampicillin)	4
837	2020	ABPC(ampicillin)	4
838	2020	ABPC(ampicillin)	4
839	2020	ABPC(ampicillin)	4
840	2020	ABPC(ampicillin)	>128
841	2020	ABPC(ampicillin)	4
842	2020	ABPC(ampicillin)	2
843	2020	ABPC(ampicillin)	8
844	2020	ABPC(ampicillin)	4
845	2020	ABPC(ampicillin)	4
846	2020	ABPC(ampicillin)	4
847	2020	ABPC(ampicillin)	4
848	2020	ABPC(ampicillin)	4
849	2020	ABPC(ampicillin)	>128
850	2020	ABPC(ampicillin)	>128
851	2020	ABPC(ampicillin)	>128
852	2020	ABPC(ampicillin)	4
853	2020	ABPC(ampicillin)	128
854	2020	ABPC(ampicillin)	>128
855	2020	ABPC(ampicillin)	>128
856	2020	ABPC(ampicillin)	128
857	2020	ABPC(ampicillin)	4
858	2020	ABPC(ampicillin)	>128
859	2020	ABPC(ampicillin)	>128
860	2020	ABPC(ampicillin)	2
861	2020	ABPC(ampicillin)	4
862	2020	ABPC(ampicillin)	2
863	2020	ABPC(ampicillin)	>128
864	2020	ABPC(ampicillin)	>128
865	2020	ABPC(ampicillin)	>128
866	2020	ABPC(ampicillin)	4
867	2020	ABPC(ampicillin)	>128
868	2020	ABPC(ampicillin)	4
869	2020	ABPC(ampicillin)	>128
870	2020	ABPC(ampicillin)	≦1
871	2020	ABPC(ampicillin)	4
872	2020	ABPC(ampicillin)	>128
873	2020	ABPC(ampicillin)	>128
874	2020	ABPC(ampicillin)	>128
875	2020	ABPC(ampicillin)	4
876	2020	ABPC(ampicillin)	>128
877	2020	ABPC(ampicillin)	>128
878	2020	ABPC(ampicillin)	4
879	2020	ABPC(ampicillin)	>128
880	2020	ABPC(ampicillin)	8
881	2020	ABPC(ampicillin)	4
882	2020	ABPC(ampicillin)	>128
883	2020	ABPC(ampicillin)	>128
884	2020	ABPC(ampicillin)	4
885	2020	ABPC(ampicillin)	>128
886	2020	ABPC(ampicillin)	4
887	2020	ABPC(ampicillin)	>128
888	2020	ABPC(ampicillin)	4
889	2020	ABPC(ampicillin)	>128
890	2020	ABPC(ampicillin)	8
891	2020	ABPC(ampicillin)	>128
892	2020	ABPC(ampicillin)	>128
893	2020	ABPC(ampicillin)	4
894	2020	ABPC(ampicillin)	≦1
895	2020	ABPC(ampicillin)	≦1
896	2020	ABPC(ampicillin)	2
897	2020	ABPC(ampicillin)	>128
898	2020	ABPC(ampicillin)	4
899	2020	ABPC(ampicillin)	>128
900	2020	ABPC(ampicillin)	>128
901	2020	ABPC(ampicillin)	>128
902	2020	ABPC(ampicillin)	4
903	2020	ABPC(ampicillin)	2
904	2020	ABPC(ampicillin)	4
905	2020	ABPC(ampicillin)	8
906	2020	ABPC(ampicillin)	4
907	2020	ABPC(ampicillin)	>128
908	2020	ABPC(ampicillin)	2
909	2020	ABPC(ampicillin)	4
910	2020	ABPC(ampicillin)	>128
911	2020	ABPC(ampicillin)	4
912	2020	ABPC(ampicillin)	8
913	2020	ABPC(ampicillin)	2
914	2020	ABPC(ampicillin)	2
915	2020	ABPC(ampicillin)	>128
916	2020	ABPC(ampicillin)	2
917	2020	ABPC(ampicillin)	>128
918	2020	ABPC(ampicillin)	128
919	2020	ABPC(ampicillin)	>128
920	2020	ABPC(ampicillin)	>128
921	2020	ABPC(ampicillin)	4
922	2020	ABPC(ampicillin)	>128
923	2020	ABPC(ampicillin)	4
924	2020	ABPC(ampicillin)	2
925	2020	ABPC(ampicillin)	4
926	2020	ABPC(ampicillin)	4
927	2020	ABPC(ampicillin)	2
928	2020	ABPC(ampicillin)	>128
929	2020	ABPC(ampicillin)	4
930	2021	ABPC(ampicillin)	>128
931	2021	ABPC(ampicillin)	2
932	2021	ABPC(ampicillin)	2
933	2021	ABPC(ampicillin)	2
934	2021	ABPC(ampicillin)	2
935	2021	ABPC(ampicillin)	2
936	2021	ABPC(ampicillin)	4
937	2021	ABPC(ampicillin)	2
938	2021	ABPC(ampicillin)	>128
939	2021	ABPC(ampicillin)	4
940	2021	ABPC(ampicillin)	2
941	2021	ABPC(ampicillin)	2
942	2021	ABPC(ampicillin)	4
943	2021	ABPC(ampicillin)	>128
944	2021	ABPC(ampicillin)	8
945	2021	ABPC(ampicillin)	2
946	2021	ABPC(ampicillin)	>128
947	2021	ABPC(ampicillin)	≦1
948	2021	ABPC(ampicillin)	4
949	2021	ABPC(ampicillin)	>128
950	2021	ABPC(ampicillin)	2
951	2021	ABPC(ampicillin)	4
952	2021	ABPC(ampicillin)	2
953	2021	ABPC(ampicillin)	2
954	2021	ABPC(ampicillin)	2
955	2021	ABPC(ampicillin)	>128
956	2021	ABPC(ampicillin)	2
957	2021	ABPC(ampicillin)	4
958	2021	ABPC(ampicillin)	>128
959	2021	ABPC(ampicillin)	2
960	2021	ABPC(ampicillin)	>128
961	2021	ABPC(ampicillin)	>128
962	2021	ABPC(ampicillin)	2
963	2021	ABPC(ampicillin)	>128
964	2021	ABPC(ampicillin)	4
965	2021	ABPC(ampicillin)	>128
966	2021	ABPC(ampicillin)	>128
967	2021	ABPC(ampicillin)	>128
968	2021	ABPC(ampicillin)	4
969	2021	ABPC(ampicillin)	4
970	2021	ABPC(ampicillin)	2
971	2021	ABPC(ampicillin)	4
972	2021	ABPC(ampicillin)	4
973	2021	ABPC(ampicillin)	2
974	2021	ABPC(ampicillin)	>128
975	2021	ABPC(ampicillin)	≦1
976	2021	ABPC(ampicillin)	4
977	2021	ABPC(ampicillin)	>128
978	2021	ABPC(ampicillin)	4
979	2021	ABPC(ampicillin)	8
980	2021	ABPC(ampicillin)	>128
981	2021	ABPC(ampicillin)	4
982	2021	ABPC(ampicillin)	4
983	2021	ABPC(ampicillin)	>128
984	2021	ABPC(ampicillin)	2
985	2021	ABPC(ampicillin)	2
986	2021	ABPC(ampicillin)	>128
987	2021	ABPC(ampicillin)	4
988	2021	ABPC(ampicillin)	4
989	2021	ABPC(ampicillin)	2
990	2021	ABPC(ampicillin)	≦1
991	2021	ABPC(ampicillin)	8
992	2021	ABPC(ampicillin)	4
993	2021	ABPC(ampicillin)	4
994	2021	ABPC(ampicillin)	2
995	2021	ABPC(ampicillin)	64
996	2021	ABPC(ampicillin)	>128
997	2021	ABPC(ampicillin)	8
998	2021	ABPC(ampicillin)	2
999	2021	ABPC(ampicillin)	4
1000	2021	ABPC(ampicillin)	>128
1001	2021	ABPC(ampicillin)	128
1002	2021	ABPC(ampicillin)	>128
1003	2021	ABPC(ampicillin)	4
1004	2021	ABPC(ampicillin)	2
1005	2021	ABPC(ampicillin)	>128
1006	2021	ABPC(ampicillin)	4
1007	2021	ABPC(ampicillin)	>128
1008	2021	ABPC(ampicillin)	>128
1009	2021	ABPC(ampicillin)	>128
1010	2021	ABPC(ampicillin)	2
1011	2021	ABPC(ampicillin)	>128
1012	2021	ABPC(ampicillin)	4
1013	2021	ABPC(ampicillin)	4
1014	2021	ABPC(ampicillin)	4
1015	2021	ABPC(ampicillin)	>128
1016	2021	ABPC(ampicillin)	8
1017	2021	ABPC(ampicillin)	>128
1018	2021	ABPC(ampicillin)	4
1019	2021	ABPC(ampicillin)	>128
1020	2021	ABPC(ampicillin)	>128
1021	2021	ABPC(ampicillin)	2
1022	2021	ABPC(ampicillin)	>128
1023	2021	ABPC(ampicillin)	2
1024	2021	ABPC(ampicillin)	4
1025	2021	ABPC(ampicillin)	≦1
1026	2021	ABPC(ampicillin)	4
1027	2021	ABPC(ampicillin)	2
1028	2021	ABPC(ampicillin)	2
1029	2021	ABPC(ampicillin)	2
1030	2021	ABPC(ampicillin)	4
1031	2021	ABPC(ampicillin)	>128
1032	2022	ABPC(ampicillin)	4
1033	2022	ABPC(ampicillin)	4
1034	2022	ABPC(ampicillin)	4
1035	2022	ABPC(ampicillin)	2
1036	2022	ABPC(ampicillin)	>128
1037	2022	ABPC(ampicillin)	4
1038	2022	ABPC(ampicillin)	4
1039	2022	ABPC(ampicillin)	2
1040	2022	ABPC(ampicillin)	4
1041	2022	ABPC(ampicillin)	4
1042	2022	ABPC(ampicillin)	>128
1043	2022	ABPC(ampicillin)	4
1044	2022	ABPC(ampicillin)	4
1045	2022	ABPC(ampicillin)	4
1046	2022	ABPC(ampicillin)	4
1047	2022	ABPC(ampicillin)	4
1048	2022	ABPC(ampicillin)	>128
1049	2022	ABPC(ampicillin)	4
1050	2022	ABPC(ampicillin)	4
1051	2022	ABPC(ampicillin)	2
1052	2022	ABPC(ampicillin)	>128
1053	2022	ABPC(ampicillin)	4
1054	2022	ABPC(ampicillin)	8
1055	2022	ABPC(ampicillin)	2
1056	2022	ABPC(ampicillin)	4
1057	2022	ABPC(ampicillin)	4
1058	2022	ABPC(ampicillin)	>128
1059	2022	ABPC(ampicillin)	>128
1060	2022	ABPC(ampicillin)	8
1061	2022	ABPC(ampicillin)	>128
1062	2022	ABPC(ampicillin)	>128
1063	2022	ABPC(ampicillin)	>128
1064	2022	ABPC(ampicillin)	>128
1065	2022	ABPC(ampicillin)	128
1066	2022	ABPC(ampicillin)	>128
1067	2022	ABPC(ampicillin)	>128
1068	2022	ABPC(ampicillin)	128
1069	2022	ABPC(ampicillin)	2
1070	2022	ABPC(ampicillin)	8
1071	2022	ABPC(ampicillin)	>128
1072	2022	ABPC(ampicillin)	2
1073	2022	ABPC(ampicillin)	>128
1074	2022	ABPC(ampicillin)	>128
1075	2022	ABPC(ampicillin)	4
1076	2022	ABPC(ampicillin)	>128
1077	2022	ABPC(ampicillin)	4
1078	2022	ABPC(ampicillin)	4
1079	2022	ABPC(ampicillin)	8
1080	2022	ABPC(ampicillin)	>128
1081	2022	ABPC(ampicillin)	>128
1082	2022	ABPC(ampicillin)	4
1083	2022	ABPC(ampicillin)	>128
1084	2022	ABPC(ampicillin)	4
1085	2022	ABPC(ampicillin)	4
1086	2022	ABPC(ampicillin)	8
1087	2022	ABPC(ampicillin)	4
1088	2022	ABPC(ampicillin)	4
1089	2022	ABPC(ampicillin)	4
1090	2022	ABPC(ampicillin)	4
1091	2022	ABPC(ampicillin)	8
1092	2022	ABPC(ampicillin)	4
1093	2022	ABPC(ampicillin)	>128
1094	2022	ABPC(ampicillin)	4
1095	2022	ABPC(ampicillin)	>128
1096	2022	ABPC(ampicillin)	8
1097	2022	ABPC(ampicillin)	4
1098	2022	ABPC(ampicillin)	4
1099	2022	ABPC(ampicillin)	4
1100	2022	ABPC(ampicillin)	>128
1101	2022	ABPC(ampicillin)	4
1102	2022	ABPC(ampicillin)	>128
1103	2022	ABPC(ampicillin)	2
1104	2022	ABPC(ampicillin)	8
1105	2022	ABPC(ampicillin)	>128
1106	2022	ABPC(ampicillin)	>128
1107	2022	ABPC(ampicillin)	>128
1108	2022	ABPC(ampicillin)	4
1109	2022	ABPC(ampicillin)	>128
1110	2022	ABPC(ampicillin)	4
1111	2022	ABPC(ampicillin)	4
1112	2022	ABPC(ampicillin)	>128
1113	2022	ABPC(ampicillin)	>128
1114	2022	ABPC(ampicillin)	8
1115	2022	ABPC(ampicillin)	4
1116	2022	ABPC(ampicillin)	>128
1117	2022	ABPC(ampicillin)	>128
1118	2022	ABPC(ampicillin)	2
1119	2022	ABPC(ampicillin)	>128
1120	2022	ABPC(ampicillin)	4
1121	2022	ABPC(ampicillin)	>128
1122	2022	ABPC(ampicillin)	4
1123	2022	ABPC(ampicillin)	4
1124	2022	ABPC(ampicillin)	2
1125	2022	ABPC(ampicillin)	2
1126	2022	ABPC(ampicillin)	4
1127	2022	ABPC(ampicillin)	4
1128	2022	ABPC(ampicillin)	8
1129	2022	ABPC(ampicillin)	>128
1130	2022	ABPC(ampicillin)	8
1131	2022	ABPC(ampicillin)	>128
1132	2022	ABPC(ampicillin)	4
1133	2022	ABPC(ampicillin)	2
1134	2022	ABPC(ampicillin)	>128
1135	2022	ABPC(ampicillin)	4
1136	2022	ABPC(ampicillin)	4
1137	2022	ABPC(ampicillin)	4
1138	2022	ABPC(ampicillin)	>128
1139	2022	ABPC(ampicillin)	4
1140	2022	ABPC(ampicillin)	4
1141	2022	ABPC(ampicillin)	>128
1142	2022	ABPC(ampicillin)	4
1143	2022	ABPC(ampicillin)	4
1144	2022	ABPC(ampicillin)	4
1145	2022	ABPC(ampicillin)	4
1146	2022	ABPC(ampicillin)	2
1147	2022	ABPC(ampicillin)	8
1148	2022	ABPC(ampicillin)	>128
1149	2022	ABPC(ampicillin)	>128
1150	2022	ABPC(ampicillin)	>128
1151	2022	ABPC(ampicillin)	>128
1152	2022	ABPC(ampicillin)	>128
1153	2022	ABPC(ampicillin)	>128
1154	2022	ABPC(ampicillin)	>128
1155	2022	ABPC(ampicillin)	>128
1156	2022	ABPC(ampicillin)	8
1157	2022	ABPC(ampicillin)	8
1158	2022	ABPC(ampicillin)	4
1159	2022	ABPC(ampicillin)	2
1160	2022	ABPC(ampicillin)	4
1161	2022	ABPC(ampicillin)	4
1162	2022	ABPC(ampicillin)	>128
1163	2022	ABPC(ampicillin)	2
1164	2022	ABPC(ampicillin)	4
1165	2022	ABPC(ampicillin)	8
1166	2022	ABPC(ampicillin)	>128
1167	2022	ABPC(ampicillin)	>128
1168	2023	ABPC(ampicillin)	4
1169	2023	ABPC(ampicillin)	4
1170	2023	ABPC(ampicillin)	4
1171	2023	ABPC(ampicillin)	8
1172	2023	ABPC(ampicillin)	4
1173	2023	ABPC(ampicillin)	4
1174	2023	ABPC(ampicillin)	>128
1175	2023	ABPC(ampicillin)	4
1176	2023	ABPC(ampicillin)	>128
1177	2023	ABPC(ampicillin)	>128
1178	2023	ABPC(ampicillin)	4
1179	2023	ABPC(ampicillin)	4
1180	2023	ABPC(ampicillin)	>128
1181	2023	ABPC(ampicillin)	>128
1182	2023	ABPC(ampicillin)	>128
1183	2023	ABPC(ampicillin)	8
1184	2023	ABPC(ampicillin)	>128
1185	2023	ABPC(ampicillin)	>128
1186	2023	ABPC(ampicillin)	4
1187	2023	ABPC(ampicillin)	>128
1188	2023	ABPC(ampicillin)	8
1189	2023	ABPC(ampicillin)	4
1190	2023	ABPC(ampicillin)	4
1191	2023	ABPC(ampicillin)	>128
1192	2023	ABPC(ampicillin)	4
1193	2023	ABPC(ampicillin)	4
1194	2023	ABPC(ampicillin)	8
1195	2023	ABPC(ampicillin)	4
1196	2023	ABPC(ampicillin)	4
1197	2023	ABPC(ampicillin)	8
1198	2023	ABPC(ampicillin)	4
1199	2023	ABPC(ampicillin)	>128
1200	2023	ABPC(ampicillin)	2
1201	2023	ABPC(ampicillin)	>128
1202	2023	ABPC(ampicillin)	2
1203	2023	ABPC(ampicillin)	>128
1204	2023	ABPC(ampicillin)	8
1205	2023	ABPC(ampicillin)	4
1206	2023	ABPC(ampicillin)	>128
1207	2023	ABPC(ampicillin)	>128
1208	2023	ABPC(ampicillin)	>128
1209	2023	ABPC(ampicillin)	4
1210	2023	ABPC(ampicillin)	4
1211	2023	ABPC(ampicillin)	8
1212	2023	ABPC(ampicillin)	4
1213	2023	ABPC(ampicillin)	4
1214	2023	ABPC(ampicillin)	8
1215	2023	ABPC(ampicillin)	>128
1216	2023	ABPC(ampicillin)	8
1217	2023	ABPC(ampicillin)	4
1218	2023	ABPC(ampicillin)	2
1219	2023	ABPC(ampicillin)	4
1220	2023	ABPC(ampicillin)	2
1221	2023	ABPC(ampicillin)	>128
1222	2023	ABPC(ampicillin)	>128
1223	2023	ABPC(ampicillin)	>128
1224	2023	ABPC(ampicillin)	4
1225	2023	ABPC(ampicillin)	4
1226	2023	ABPC(ampicillin)	4
1227	2023	ABPC(ampicillin)	4
1228	2023	ABPC(ampicillin)	8
1229	2023	ABPC(ampicillin)	4
1230	2023	ABPC(ampicillin)	>128
1231	2023	ABPC(ampicillin)	4
1232	2023	ABPC(ampicillin)	≦1
1233	2023	ABPC(ampicillin)	>128
1234	2023	ABPC(ampicillin)	>128
1235	2023	ABPC(ampicillin)	4
1236	2023	ABPC(ampicillin)	4
1237	2023	ABPC(ampicillin)	>128
1238	2023	ABPC(ampicillin)	>128
1239	2023	ABPC(ampicillin)	4
1240	2023	ABPC(ampicillin)	>128
1241	2023	ABPC(ampicillin)	>128
1242	2023	ABPC(ampicillin)	4
1243	2023	ABPC(ampicillin)	4
1244	2023	ABPC(ampicillin)	4
1245	2023	ABPC(ampicillin)	4
1246	2023	ABPC(ampicillin)	>128
1247	2023	ABPC(ampicillin)	4
1248	2023	ABPC(ampicillin)	4
1249	2023	ABPC(ampicillin)	4
1250	2023	ABPC(ampicillin)	4
1251	2023	ABPC(ampicillin)	8
1252	2023	ABPC(ampicillin)	8
1253	2023	ABPC(ampicillin)	4
1254	2023	ABPC(ampicillin)	8
1255	2023	ABPC(ampicillin)	4
1256	2023	ABPC(ampicillin)	>128
1257	2023	ABPC(ampicillin)	8
1258	2023	ABPC(ampicillin)	8
1259	2023	ABPC(ampicillin)	4
1260	2023	ABPC(ampicillin)	>128
1261	2023	ABPC(ampicillin)	4
1262	2023	ABPC(ampicillin)	8
1263	2023	ABPC(ampicillin)	4
1264	2023	ABPC(ampicillin)	>128
1265	2023	ABPC(ampicillin)	4
1266	2023	ABPC(ampicillin)	4
1267	2023	ABPC(ampicillin)	>128
1268	2023	ABPC(ampicillin)	>128
1269	2023	ABPC(ampicillin)	8
1270	2023	ABPC(ampicillin)	>128
1271	2023	ABPC(ampicillin)	>128
1272	2023	ABPC(ampicillin)	2
1273	2023	ABPC(ampicillin)	>128
1274	2023	ABPC(ampicillin)	8
1275	2023	ABPC(ampicillin)	4
1276	2023	ABPC(ampicillin)	4
1277	2023	ABPC(ampicillin)	>128
1278	2023	ABPC(ampicillin)	4
1279	2023	ABPC(ampicillin)	4
1280	2023	ABPC(ampicillin)	4
1281	2023	ABPC(ampicillin)	8
1282	2023	ABPC(ampicillin)	2
1283	2023	ABPC(ampicillin)	>128
1284	2023	ABPC(ampicillin)	>128
1285	2023	ABPC(ampicillin)	>128
1286	2023	ABPC(ampicillin)	>128
1287	2023	ABPC(ampicillin)	>128
1288	2023	ABPC(ampicillin)	2
1289	2023	ABPC(ampicillin)	>128
1290	2023	ABPC(ampicillin)	2
1291	2023	ABPC(ampicillin)	8
1292	2023	ABPC(ampicillin)	4
1293	2023	ABPC(ampicillin)	>128
1294	2023	ABPC(ampicillin)	>128
1295	2023	ABPC(ampicillin)	4
1296	2023	ABPC(ampicillin)	8
1297	2023	ABPC(ampicillin)	64
1298	2023	ABPC(ampicillin)	>128
1299	2023	ABPC(ampicillin)	>128
1300	2023	ABPC(ampicillin)	>128
1301	2023	ABPC(ampicillin)	>128
1302	2023	ABPC(ampicillin)	8
1303	2023	ABPC(ampicillin)	4
1304	2023	ABPC(ampicillin)	>128
1305	2023	ABPC(ampicillin)	>128
1306	2023	ABPC(ampicillin)	4
1307	2023	ABPC(ampicillin)	>128
1308	2023	ABPC(ampicillin)	>128
1309	2023	ABPC(ampicillin)	>128
1310	2023	ABPC(ampicillin)	>128
1311	2023	ABPC(ampicillin)	>128
0	2012	CEZ(cefazolin)	2
1	2012	CEZ(cefazolin)	≦1
2	2012	CEZ(cefazolin)	2
3	2012	CEZ(cefazolin)	2
4	2012	CEZ(cefazolin)	≦1
5	2012	CEZ(cefazolin)	≦1
6	2012	CEZ(cefazolin)	≦1
7	2012	CEZ(cefazolin)	≦1
8	2012	CEZ(cefazolin)	2
9	2012	CEZ(cefazolin)	2
10	2012	CEZ(cefazolin)	2
11	2012	CEZ(cefazolin)	2
12	2012	CEZ(cefazolin)	≦1
13	2012	CEZ(cefazolin)	4
14	2012	CEZ(cefazolin)	2
15	2012	CEZ(cefazolin)	≦1
16	2012	CEZ(cefazolin)	2
17	2012	CEZ(cefazolin)	2
18	2012	CEZ(cefazolin)	2
19	2012	CEZ(cefazolin)	≦1
20	2012	CEZ(cefazolin)	2
21	2012	CEZ(cefazolin)	4
22	2012	CEZ(cefazolin)	2
23	2012	CEZ(cefazolin)	≦1
24	2012	CEZ(cefazolin)	2
25	2012	CEZ(cefazolin)	≦1
26	2012	CEZ(cefazolin)	≦1
27	2012	CEZ(cefazolin)	≦1
28	2012	CEZ(cefazolin)	≦1
29	2012	CEZ(cefazolin)	≦1
30	2012	CEZ(cefazolin)	≦1
31	2012	CEZ(cefazolin)	2
32	2012	CEZ(cefazolin)	2
33	2012	CEZ(cefazolin)	≦1
34	2012	CEZ(cefazolin)	2
35	2012	CEZ(cefazolin)	≦1
36	2012	CEZ(cefazolin)	≦1
37	2012	CEZ(cefazolin)	≦1
38	2012	CEZ(cefazolin)	≦1
39	2012	CEZ(cefazolin)	2
40	2012	CEZ(cefazolin)	2
41	2012	CEZ(cefazolin)	≦1
42	2012	CEZ(cefazolin)	2
43	2012	CEZ(cefazolin)	4
44	2012	CEZ(cefazolin)	≦1
45	2012	CEZ(cefazolin)	2
46	2012	CEZ(cefazolin)	2
47	2012	CEZ(cefazolin)	2
48	2012	CEZ(cefazolin)	4
49	2012	CEZ(cefazolin)	≦1
50	2012	CEZ(cefazolin)	2
51	2012	CEZ(cefazolin)	≦1
52	2012	CEZ(cefazolin)	≦1
53	2012	CEZ(cefazolin)	≦1
54	2012	CEZ(cefazolin)	2
55	2012	CEZ(cefazolin)	2
56	2012	CEZ(cefazolin)	≦1
57	2012	CEZ(cefazolin)	2
58	2012	CEZ(cefazolin)	≦1
59	2012	CEZ(cefazolin)	4
60	2012	CEZ(cefazolin)	≦1
61	2012	CEZ(cefazolin)	4
62	2012	CEZ(cefazolin)	2
63	2012	CEZ(cefazolin)	≦1
64	2012	CEZ(cefazolin)	≦1
65	2012	CEZ(cefazolin)	2
66	2012	CEZ(cefazolin)	≦1
67	2012	CEZ(cefazolin)	2
68	2012	CEZ(cefazolin)	≦1
69	2012	CEZ(cefazolin)	2
70	2012	CEZ(cefazolin)	≦1
71	2012	CEZ(cefazolin)	≦1
72	2012	CEZ(cefazolin)	4
73	2012	CEZ(cefazolin)	8
74	2012	CEZ(cefazolin)	≦1
75	2012	CEZ(cefazolin)	2
76	2012	CEZ(cefazolin)	2
77	2012	CEZ(cefazolin)	2
78	2012	CEZ(cefazolin)	4
79	2012	CEZ(cefazolin)	≦1
80	2012	CEZ(cefazolin)	2
81	2012	CEZ(cefazolin)	2
82	2012	CEZ(cefazolin)	2
83	2012	CEZ(cefazolin)	≦1
84	2012	CEZ(cefazolin)	2
85	2012	CEZ(cefazolin)	2
86	2012	CEZ(cefazolin)	4
87	2012	CEZ(cefazolin)	2
88	2012	CEZ(cefazolin)	≦1
89	2012	CEZ(cefazolin)	2
90	2012	CEZ(cefazolin)	2
91	2012	CEZ(cefazolin)	≦1
92	2012	CEZ(cefazolin)	2
93	2012	CEZ(cefazolin)	2
94	2012	CEZ(cefazolin)	2
95	2012	CEZ(cefazolin)	8
96	2012	CEZ(cefazolin)	8
97	2012	CEZ(cefazolin)	4
98	2012	CEZ(cefazolin)	4
99	2012	CEZ(cefazolin)	4
100	2012	CEZ(cefazolin)	2
101	2012	CEZ(cefazolin)	2
102	2012	CEZ(cefazolin)	4
103	2012	CEZ(cefazolin)	4
104	2012	CEZ(cefazolin)	2
105	2012	CEZ(cefazolin)	≦1
106	2012	CEZ(cefazolin)	≦1
107	2012	CEZ(cefazolin)	2
108	2012	CEZ(cefazolin)	2
109	2012	CEZ(cefazolin)	2
110	2012	CEZ(cefazolin)	2
111	2012	CEZ(cefazolin)	8
112	2012	CEZ(cefazolin)	2
113	2012	CEZ(cefazolin)	≦1
114	2012	CEZ(cefazolin)	4
115	2012	CEZ(cefazolin)	≦1
116	2012	CEZ(cefazolin)	4
117	2012	CEZ(cefazolin)	8
118	2012	CEZ(cefazolin)	4
119	2012	CEZ(cefazolin)	≦1
120	2012	CEZ(cefazolin)	2
121	2012	CEZ(cefazolin)	2
122	2012	CEZ(cefazolin)	≦1
123	2012	CEZ(cefazolin)	2
124	2012	CEZ(cefazolin)	≦1
125	2012	CEZ(cefazolin)	4
126	2012	CEZ(cefazolin)	≦1
127	2012	CEZ(cefazolin)	2
128	2012	CEZ(cefazolin)	2
129	2012	CEZ(cefazolin)	2
130	2012	CEZ(cefazolin)	≦1
131	2012	CEZ(cefazolin)	4
132	2012	CEZ(cefazolin)	≦1
133	2012	CEZ(cefazolin)	4
134	2012	CEZ(cefazolin)	≦1
135	2012	CEZ(cefazolin)	2
136	2012	CEZ(cefazolin)	≦1
137	2012	CEZ(cefazolin)	≦1
138	2012	CEZ(cefazolin)	≦1
139	2012	CEZ(cefazolin)	≦1
140	2012	CEZ(cefazolin)	2
141	2012	CEZ(cefazolin)	2
142	2012	CEZ(cefazolin)	≦1
143	2012	CEZ(cefazolin)	≦1
144	2012	CEZ(cefazolin)	≦1
145	2012	CEZ(cefazolin)	≦1
146	2012	CEZ(cefazolin)	≦1
147	2012	CEZ(cefazolin)	≦1
148	2012	CEZ(cefazolin)	≦1
149	2012	CEZ(cefazolin)	≦1
150	2012	CEZ(cefazolin)	≦1
151	2012	CEZ(cefazolin)	32
152	2012	CEZ(cefazolin)	2
153	2012	CEZ(cefazolin)	≦1
154	2012	CEZ(cefazolin)	32
155	2012	CEZ(cefazolin)	≦1
156	2012	CEZ(cefazolin)	≦1
157	2012	CEZ(cefazolin)	≦1
158	2012	CEZ(cefazolin)	2
159	2012	CEZ(cefazolin)	2
160	2012	CEZ(cefazolin)	4
161	2012	CEZ(cefazolin)	2
162	2012	CEZ(cefazolin)	≦1
163	2012	CEZ(cefazolin)	2
164	2012	CEZ(cefazolin)	4
165	2012	CEZ(cefazolin)	2
166	2012	CEZ(cefazolin)	2
167	2012	CEZ(cefazolin)	4
168	2012	CEZ(cefazolin)	2
169	2012	CEZ(cefazolin)	2
170	2012	CEZ(cefazolin)	2
171	2012	CEZ(cefazolin)	2
172	2012	CEZ(cefazolin)	2
173	2012	CEZ(cefazolin)	2
174	2012	CEZ(cefazolin)	≦1
175	2012	CEZ(cefazolin)	≦1
176	2012	CEZ(cefazolin)	2
177	2012	CEZ(cefazolin)	≦1
178	2012	CEZ(cefazolin)	≦1
179	2012	CEZ(cefazolin)	4
180	2012	CEZ(cefazolin)	≦1
181	2012	CEZ(cefazolin)	2
182	2012	CEZ(cefazolin)	≦1
183	2012	CEZ(cefazolin)	2
184	2012	CEZ(cefazolin)	≦1
185	2012	CEZ(cefazolin)	≦1
186	2012	CEZ(cefazolin)	≦1
187	2012	CEZ(cefazolin)	2
188	2012	CEZ(cefazolin)	≦1
189	2012	CEZ(cefazolin)	2
190	2012	CEZ(cefazolin)	2
191	2012	CEZ(cefazolin)	2
192	2012	CEZ(cefazolin)	2
193	2013	CEZ(cefazolin)	≦1
194	2013	CEZ(cefazolin)	2
195	2013	CEZ(cefazolin)	2
196	2013	CEZ(cefazolin)	2
197	2013	CEZ(cefazolin)	≦1
198	2013	CEZ(cefazolin)	2
199	2013	CEZ(cefazolin)	≦1
200	2013	CEZ(cefazolin)	≦1
201	2013	CEZ(cefazolin)	2
202	2013	CEZ(cefazolin)	2
203	2013	CEZ(cefazolin)	≦1
204	2013	CEZ(cefazolin)	≦1
205	2013	CEZ(cefazolin)	≦1
206	2013	CEZ(cefazolin)	≦1
207	2013	CEZ(cefazolin)	≦1
208	2013	CEZ(cefazolin)	≦1
209	2013	CEZ(cefazolin)	≦1
210	2013	CEZ(cefazolin)	≦1
211	2013	CEZ(cefazolin)	2
212	2013	CEZ(cefazolin)	2
213	2013	CEZ(cefazolin)	2
214	2013	CEZ(cefazolin)	≦1
215	2013	CEZ(cefazolin)	≦1
216	2013	CEZ(cefazolin)	4
217	2013	CEZ(cefazolin)	≦1
218	2013	CEZ(cefazolin)	2
219	2013	CEZ(cefazolin)	≦1
220	2013	CEZ(cefazolin)	≦1
221	2013	CEZ(cefazolin)	2
222	2013	CEZ(cefazolin)	≦1
223	2013	CEZ(cefazolin)	2
224	2013	CEZ(cefazolin)	2
225	2013	CEZ(cefazolin)	4
226	2013	CEZ(cefazolin)	2
227	2013	CEZ(cefazolin)	2
228	2013	CEZ(cefazolin)	2
229	2013	CEZ(cefazolin)	≦1
230	2013	CEZ(cefazolin)	≦1
231	2013	CEZ(cefazolin)	2
232	2013	CEZ(cefazolin)	4
233	2013	CEZ(cefazolin)	2
234	2013	CEZ(cefazolin)	≦1
235	2013	CEZ(cefazolin)	≦1
236	2013	CEZ(cefazolin)	≦1
237	2013	CEZ(cefazolin)	≦1
238	2013	CEZ(cefazolin)	≦1
239	2013	CEZ(cefazolin)	≦1
240	2013	CEZ(cefazolin)	4
241	2013	CEZ(cefazolin)	≦1
242	2013	CEZ(cefazolin)	2
243	2013	CEZ(cefazolin)	≦1
244	2013	CEZ(cefazolin)	≦1
245	2013	CEZ(cefazolin)	≦1
246	2013	CEZ(cefazolin)	≦1
247	2013	CEZ(cefazolin)	2
248	2013	CEZ(cefazolin)	2
249	2013	CEZ(cefazolin)	≦1
250	2013	CEZ(cefazolin)	≦1
251	2013	CEZ(cefazolin)	4
252	2013	CEZ(cefazolin)	≦1
253	2013	CEZ(cefazolin)	2
254	2013	CEZ(cefazolin)	≦1
255	2013	CEZ(cefazolin)	≦1
256	2013	CEZ(cefazolin)	≦1
257	2013	CEZ(cefazolin)	≦1
258	2013	CEZ(cefazolin)	≦1
259	2013	CEZ(cefazolin)	2
260	2013	CEZ(cefazolin)	≦1
261	2013	CEZ(cefazolin)	≦1
262	2013	CEZ(cefazolin)	2
263	2013	CEZ(cefazolin)	≦1
264	2013	CEZ(cefazolin)	≦1
265	2013	CEZ(cefazolin)	≦1
266	2013	CEZ(cefazolin)	2
267	2013	CEZ(cefazolin)	4
268	2013	CEZ(cefazolin)	≦1
269	2013	CEZ(cefazolin)	2
270	2013	CEZ(cefazolin)	≦1
271	2013	CEZ(cefazolin)	2
272	2013	CEZ(cefazolin)	2
273	2013	CEZ(cefazolin)	2
274	2013	CEZ(cefazolin)	≦1
275	2013	CEZ(cefazolin)	4
276	2013	CEZ(cefazolin)	≦1
277	2013	CEZ(cefazolin)	≦1
278	2013	CEZ(cefazolin)	2
279	2013	CEZ(cefazolin)	4
280	2013	CEZ(cefazolin)	4
281	2013	CEZ(cefazolin)	≦1
282	2013	CEZ(cefazolin)	≦1
283	2013	CEZ(cefazolin)	2
284	2013	CEZ(cefazolin)	≦1
285	2013	CEZ(cefazolin)	2
286	2013	CEZ(cefazolin)	4
287	2013	CEZ(cefazolin)	≦1
288	2013	CEZ(cefazolin)	≦1
289	2013	CEZ(cefazolin)	≦1
290	2013	CEZ(cefazolin)	4
291	2013	CEZ(cefazolin)	≦1
292	2013	CEZ(cefazolin)	≦1
293	2013	CEZ(cefazolin)	≦1
294	2013	CEZ(cefazolin)	≦1
295	2013	CEZ(cefazolin)	2
296	2013	CEZ(cefazolin)	≦1
297	2013	CEZ(cefazolin)	≦1
298	2013	CEZ(cefazolin)	4
299	2013	CEZ(cefazolin)	2
300	2013	CEZ(cefazolin)	4
301	2013	CEZ(cefazolin)	2
302	2013	CEZ(cefazolin)	2
303	2013	CEZ(cefazolin)	4
304	2013	CEZ(cefazolin)	4
305	2013	CEZ(cefazolin)	4
306	2013	CEZ(cefazolin)	4
307	2013	CEZ(cefazolin)	2
308	2013	CEZ(cefazolin)	2
309	2013	CEZ(cefazolin)	2
310	2013	CEZ(cefazolin)	2
311	2013	CEZ(cefazolin)	4
312	2013	CEZ(cefazolin)	2
313	2013	CEZ(cefazolin)	2
314	2013	CEZ(cefazolin)	2
315	2013	CEZ(cefazolin)	4
316	2013	CEZ(cefazolin)	2
317	2013	CEZ(cefazolin)	1
318	2013	CEZ(cefazolin)	2
319	2014	CEZ(cefazolin)	2
320	2014	CEZ(cefazolin)	≦1
321	2014	CEZ(cefazolin)	≦1
322	2014	CEZ(cefazolin)	≦1
323	2014	CEZ(cefazolin)	2
324	2014	CEZ(cefazolin)	2
325	2014	CEZ(cefazolin)	≦1
326	2014	CEZ(cefazolin)	2
327	2014	CEZ(cefazolin)	2
328	2014	CEZ(cefazolin)	≦1
329	2014	CEZ(cefazolin)	2
330	2014	CEZ(cefazolin)	2
331	2014	CEZ(cefazolin)	2
332	2014	CEZ(cefazolin)	2
333	2014	CEZ(cefazolin)	2
334	2014	CEZ(cefazolin)	4
335	2014	CEZ(cefazolin)	2
336	2014	CEZ(cefazolin)	≦1
337	2014	CEZ(cefazolin)	≦1
338	2014	CEZ(cefazolin)	2
339	2014	CEZ(cefazolin)	4
340	2014	CEZ(cefazolin)	≦1
341	2014	CEZ(cefazolin)	2
342	2014	CEZ(cefazolin)	≦1
343	2014	CEZ(cefazolin)	≦1
344	2014	CEZ(cefazolin)	≦1
345	2014	CEZ(cefazolin)	4
346	2014	CEZ(cefazolin)	≦1
347	2014	CEZ(cefazolin)	2
348	2014	CEZ(cefazolin)	≦1
349	2014	CEZ(cefazolin)	≦1
350	2014	CEZ(cefazolin)	2
351	2014	CEZ(cefazolin)	2
352	2014	CEZ(cefazolin)	≦1
353	2014	CEZ(cefazolin)	2
354	2014	CEZ(cefazolin)	2
355	2014	CEZ(cefazolin)	4
356	2014	CEZ(cefazolin)	≦1
357	2014	CEZ(cefazolin)	2
358	2014	CEZ(cefazolin)	2
359	2014	CEZ(cefazolin)	8
360	2014	CEZ(cefazolin)	2
361	2014	CEZ(cefazolin)	≦1
362	2014	CEZ(cefazolin)	2
363	2014	CEZ(cefazolin)	≦1
364	2014	CEZ(cefazolin)	2
365	2014	CEZ(cefazolin)	≦1
366	2014	CEZ(cefazolin)	≦1
367	2014	CEZ(cefazolin)	2
368	2014	CEZ(cefazolin)	2
369	2014	CEZ(cefazolin)	4
370	2014	CEZ(cefazolin)	2
371	2014	CEZ(cefazolin)	≦1
372	2014	CEZ(cefazolin)	≦1
373	2014	CEZ(cefazolin)	2
374	2014	CEZ(cefazolin)	8
375	2014	CEZ(cefazolin)	8
376	2014	CEZ(cefazolin)	8
377	2014	CEZ(cefazolin)	2
378	2014	CEZ(cefazolin)	4
379	2014	CEZ(cefazolin)	2
380	2014	CEZ(cefazolin)	8
381	2014	CEZ(cefazolin)	2
382	2014	CEZ(cefazolin)	8
383	2014	CEZ(cefazolin)	≦1
384	2014	CEZ(cefazolin)	2
385	2014	CEZ(cefazolin)	≦1
386	2014	CEZ(cefazolin)	2
387	2014	CEZ(cefazolin)	≦1
388	2014	CEZ(cefazolin)	2
389	2014	CEZ(cefazolin)	2
390	2014	CEZ(cefazolin)	2
391	2014	CEZ(cefazolin)	≦1
392	2014	CEZ(cefazolin)	2
393	2014	CEZ(cefazolin)	≦1
394	2014	CEZ(cefazolin)	2
395	2014	CEZ(cefazolin)	2
396	2014	CEZ(cefazolin)	2
397	2014	CEZ(cefazolin)	2
398	2014	CEZ(cefazolin)	64
399	2014	CEZ(cefazolin)	≦1
400	2014	CEZ(cefazolin)	8
401	2014	CEZ(cefazolin)	4
402	2014	CEZ(cefazolin)	≦1
403	2014	CEZ(cefazolin)	2
404	2014	CEZ(cefazolin)	4
405	2014	CEZ(cefazolin)	≦1
406	2015	CEZ(cefazolin)	≦1
407	2015	CEZ(cefazolin)	≦1
408	2015	CEZ(cefazolin)	≦1
409	2015	CEZ(cefazolin)	≦1
410	2015	CEZ(cefazolin)	2
411	2015	CEZ(cefazolin)	≦1
412	2015	CEZ(cefazolin)	≦1
413	2015	CEZ(cefazolin)	2
414	2015	CEZ(cefazolin)	2
415	2015	CEZ(cefazolin)	4
416	2015	CEZ(cefazolin)	≦1
417	2015	CEZ(cefazolin)	4
418	2015	CEZ(cefazolin)	≦1
419	2015	CEZ(cefazolin)	≦1
420	2015	CEZ(cefazolin)	2
421	2015	CEZ(cefazolin)	4
422	2015	CEZ(cefazolin)	≦1
423	2015	CEZ(cefazolin)	2
424	2015	CEZ(cefazolin)	2
425	2015	CEZ(cefazolin)	≦1
426	2015	CEZ(cefazolin)	2
427	2015	CEZ(cefazolin)	2
428	2015	CEZ(cefazolin)	≦1
429	2015	CEZ(cefazolin)	≦1
430	2015	CEZ(cefazolin)	2
431	2015	CEZ(cefazolin)	≦1
432	2015	CEZ(cefazolin)	≦1
433	2015	CEZ(cefazolin)	≦1
434	2015	CEZ(cefazolin)	≦1
435	2015	CEZ(cefazolin)	≦1
436	2015	CEZ(cefazolin)	2
437	2015	CEZ(cefazolin)	≦1
438	2015	CEZ(cefazolin)	2
439	2015	CEZ(cefazolin)	≦1
440	2015	CEZ(cefazolin)	≦1
441	2015	CEZ(cefazolin)	≦1
442	2015	CEZ(cefazolin)	2
443	2015	CEZ(cefazolin)	≦1
444	2015	CEZ(cefazolin)	2
445	2015	CEZ(cefazolin)	2
446	2015	CEZ(cefazolin)	≦1
447	2015	CEZ(cefazolin)	2
448	2015	CEZ(cefazolin)	≦1
449	2015	CEZ(cefazolin)	2
450	2015	CEZ(cefazolin)	≦1
451	2015	CEZ(cefazolin)	4
452	2015	CEZ(cefazolin)	≦1
453	2015	CEZ(cefazolin)	2
454	2015	CEZ(cefazolin)	≦1
455	2015	CEZ(cefazolin)	2
456	2015	CEZ(cefazolin)	2
457	2015	CEZ(cefazolin)	2
458	2015	CEZ(cefazolin)	≦1
459	2015	CEZ(cefazolin)	≦1
460	2015	CEZ(cefazolin)	2
461	2015	CEZ(cefazolin)	2
462	2015	CEZ(cefazolin)	2
463	2015	CEZ(cefazolin)	≦1
464	2015	CEZ(cefazolin)	≦1
465	2015	CEZ(cefazolin)	4
466	2015	CEZ(cefazolin)	4
467	2015	CEZ(cefazolin)	2
468	2015	CEZ(cefazolin)	2
469	2015	CEZ(cefazolin)	≦1
470	2015	CEZ(cefazolin)	4
471	2015	CEZ(cefazolin)	2
472	2015	CEZ(cefazolin)	≦1
473	2015	CEZ(cefazolin)	≦1
474	2015	CEZ(cefazolin)	2
475	2015	CEZ(cefazolin)	≦1
476	2015	CEZ(cefazolin)	4
477	2015	CEZ(cefazolin)	≦1
478	2015	CEZ(cefazolin)	≦1
479	2015	CEZ(cefazolin)	≦1
480	2015	CEZ(cefazolin)	≦1
481	2015	CEZ(cefazolin)	≦1
482	2015	CEZ(cefazolin)	≦1
483	2015	CEZ(cefazolin)	≦1
484	2015	CEZ(cefazolin)	2
485	2015	CEZ(cefazolin)	≦1
486	2015	CEZ(cefazolin)	2
487	2015	CEZ(cefazolin)	≦1
488	2015	CEZ(cefazolin)	≦1
489	2015	CEZ(cefazolin)	2
490	2015	CEZ(cefazolin)	≦1
491	2015	CEZ(cefazolin)	≦1
492	2015	CEZ(cefazolin)	2
493	2015	CEZ(cefazolin)	≦1
494	2015	CEZ(cefazolin)	128
495	2015	CEZ(cefazolin)	≦1
496	2015	CEZ(cefazolin)	≦1
497	2015	CEZ(cefazolin)	≦1
498	2015	CEZ(cefazolin)	2
499	2015	CEZ(cefazolin)	≦1
500	2015	CEZ(cefazolin)	≦1
501	2015	CEZ(cefazolin)	2
502	2016	CEZ(cefazolin)	≦1
503	2016	CEZ(cefazolin)	2
504	2016	CEZ(cefazolin)	2
505	2016	CEZ(cefazolin)	2
506	2016	CEZ(cefazolin)	≦1
507	2016	CEZ(cefazolin)	2
508	2016	CEZ(cefazolin)	≦1
509	2016	CEZ(cefazolin)	≦1
510	2016	CEZ(cefazolin)	2
511	2016	CEZ(cefazolin)	2
512	2016	CEZ(cefazolin)	2
513	2016	CEZ(cefazolin)	4
514	2016	CEZ(cefazolin)	≦1
515	2016	CEZ(cefazolin)	2
516	2016	CEZ(cefazolin)	≦1
517	2016	CEZ(cefazolin)	2
518	2016	CEZ(cefazolin)	≦1
519	2016	CEZ(cefazolin)	2
520	2016	CEZ(cefazolin)	≦1
521	2016	CEZ(cefazolin)	4
522	2016	CEZ(cefazolin)	2
523	2016	CEZ(cefazolin)	2
524	2016	CEZ(cefazolin)	2
525	2016	CEZ(cefazolin)	2
526	2016	CEZ(cefazolin)	2
527	2016	CEZ(cefazolin)	≦1
528	2016	CEZ(cefazolin)	2
529	2016	CEZ(cefazolin)	2
530	2016	CEZ(cefazolin)	4
531	2016	CEZ(cefazolin)	8
532	2016	CEZ(cefazolin)	2
533	2016	CEZ(cefazolin)	32
534	2016	CEZ(cefazolin)	2
535	2016	CEZ(cefazolin)	2
536	2016	CEZ(cefazolin)	2
537	2016	CEZ(cefazolin)	8
538	2016	CEZ(cefazolin)	≦1
539	2016	CEZ(cefazolin)	2
540	2016	CEZ(cefazolin)	2
541	2016	CEZ(cefazolin)	≦1
542	2016	CEZ(cefazolin)	≦1
543	2016	CEZ(cefazolin)	2
544	2016	CEZ(cefazolin)	2
545	2016	CEZ(cefazolin)	2
546	2016	CEZ(cefazolin)	4
547	2016	CEZ(cefazolin)	≦1
548	2016	CEZ(cefazolin)	2
549	2016	CEZ(cefazolin)	2
550	2016	CEZ(cefazolin)	2
551	2016	CEZ(cefazolin)	4
552	2016	CEZ(cefazolin)	2
553	2016	CEZ(cefazolin)	2
554	2016	CEZ(cefazolin)	≦1
555	2016	CEZ(cefazolin)	2
556	2016	CEZ(cefazolin)	4
557	2016	CEZ(cefazolin)	2
558	2016	CEZ(cefazolin)	2
559	2016	CEZ(cefazolin)	2
560	2016	CEZ(cefazolin)	2
561	2016	CEZ(cefazolin)	8
562	2016	CEZ(cefazolin)	2
563	2016	CEZ(cefazolin)	4
564	2016	CEZ(cefazolin)	4
565	2016	CEZ(cefazolin)	2
566	2016	CEZ(cefazolin)	4
567	2016	CEZ(cefazolin)	8
568	2016	CEZ(cefazolin)	2
569	2016	CEZ(cefazolin)	2
570	2016	CEZ(cefazolin)	≦1
571	2016	CEZ(cefazolin)	≦1
572	2016	CEZ(cefazolin)	≦1
573	2016	CEZ(cefazolin)	4
574	2016	CEZ(cefazolin)	2
575	2016	CEZ(cefazolin)	≦1
576	2016	CEZ(cefazolin)	2
577	2016	CEZ(cefazolin)	2
578	2016	CEZ(cefazolin)	2
579	2016	CEZ(cefazolin)	≦1
580	2016	CEZ(cefazolin)	≦1
581	2016	CEZ(cefazolin)	2
582	2016	CEZ(cefazolin)	2
583	2016	CEZ(cefazolin)	≦1
584	2016	CEZ(cefazolin)	2
585	2016	CEZ(cefazolin)	2
586	2016	CEZ(cefazolin)	2
587	2016	CEZ(cefazolin)	2
588	2016	CEZ(cefazolin)	2
589	2016	CEZ(cefazolin)	2
590	2016	CEZ(cefazolin)	4
591	2017	CEZ(cefazolin)	2
592	2017	CEZ(cefazolin)	2
593	2017	CEZ(cefazolin)	≦1
594	2017	CEZ(cefazolin)	2
595	2017	CEZ(cefazolin)	2
596	2017	CEZ(cefazolin)	2
597	2017	CEZ(cefazolin)	≦1
598	2017	CEZ(cefazolin)	≦1
599	2017	CEZ(cefazolin)	≦1
600	2017	CEZ(cefazolin)	4
601	2017	CEZ(cefazolin)	≦1
602	2017	CEZ(cefazolin)	≦1
603	2017	CEZ(cefazolin)	≦1
604	2017	CEZ(cefazolin)	>128
605	2017	CEZ(cefazolin)	≦1
606	2017	CEZ(cefazolin)	2
607	2017	CEZ(cefazolin)	≦1
608	2017	CEZ(cefazolin)	≦1
609	2017	CEZ(cefazolin)	≦1
610	2017	CEZ(cefazolin)	2
611	2017	CEZ(cefazolin)	2
612	2017	CEZ(cefazolin)	≦1
613	2017	CEZ(cefazolin)	≦1
614	2017	CEZ(cefazolin)	4
615	2017	CEZ(cefazolin)	2
616	2017	CEZ(cefazolin)	2
617	2017	CEZ(cefazolin)	≦1
618	2017	CEZ(cefazolin)	2
619	2017	CEZ(cefazolin)	≦1
620	2017	CEZ(cefazolin)	4
621	2017	CEZ(cefazolin)	2
622	2017	CEZ(cefazolin)	≦1
623	2017	CEZ(cefazolin)	2
624	2017	CEZ(cefazolin)	≦1
625	2017	CEZ(cefazolin)	≦1
626	2017	CEZ(cefazolin)	≦1
627	2017	CEZ(cefazolin)	2
628	2017	CEZ(cefazolin)	2
629	2017	CEZ(cefazolin)	4
630	2017	CEZ(cefazolin)	≦1
631	2017	CEZ(cefazolin)	2
632	2017	CEZ(cefazolin)	2
633	2017	CEZ(cefazolin)	2
634	2017	CEZ(cefazolin)	≦1
635	2017	CEZ(cefazolin)	4
636	2017	CEZ(cefazolin)	2
637	2017	CEZ(cefazolin)	4
638	2017	CEZ(cefazolin)	≦1
639	2017	CEZ(cefazolin)	2
640	2017	CEZ(cefazolin)	≦1
641	2017	CEZ(cefazolin)	≦1
642	2017	CEZ(cefazolin)	≦1
643	2017	CEZ(cefazolin)	2
644	2017	CEZ(cefazolin)	≦1
645	2017	CEZ(cefazolin)	≦1
646	2017	CEZ(cefazolin)	≦1
647	2017	CEZ(cefazolin)	2
648	2017	CEZ(cefazolin)	2
649	2017	CEZ(cefazolin)	2
650	2017	CEZ(cefazolin)	2
651	2017	CEZ(cefazolin)	≦1
652	2017	CEZ(cefazolin)	4
653	2017	CEZ(cefazolin)	2
654	2017	CEZ(cefazolin)	≦1
655	2017	CEZ(cefazolin)	≦1
656	2017	CEZ(cefazolin)	≦1
657	2017	CEZ(cefazolin)	≦1
658	2017	CEZ(cefazolin)	≦1
659	2017	CEZ(cefazolin)	≦1
660	2017	CEZ(cefazolin)	2
661	2017	CEZ(cefazolin)	≦1
662	2017	CEZ(cefazolin)	≦1
663	2017	CEZ(cefazolin)	≦1
664	2017	CEZ(cefazolin)	≦1
665	2017	CEZ(cefazolin)	≦1
666	2017	CEZ(cefazolin)	4
667	2017	CEZ(cefazolin)	≦1
668	2017	CEZ(cefazolin)	≦1
669	2017	CEZ(cefazolin)	≦1
670	2017	CEZ(cefazolin)	≦1
671	2017	CEZ(cefazolin)	2
672	2017	CEZ(cefazolin)	2
673	2017	CEZ(cefazolin)	2
674	2018	CEZ(cefazolin)	≦1
675	2018	CEZ(cefazolin)	≦1
676	2018	CEZ(cefazolin)	2
677	2018	CEZ(cefazolin)	2
678	2018	CEZ(cefazolin)	≦1
679	2018	CEZ(cefazolin)	≦1
680	2018	CEZ(cefazolin)	≦1
681	2018	CEZ(cefazolin)	4
682	2018	CEZ(cefazolin)	≦1
683	2018	CEZ(cefazolin)	2
684	2018	CEZ(cefazolin)	≦1
685	2018	CEZ(cefazolin)	2
686	2018	CEZ(cefazolin)	≦1
[truncated: 13,745 more rows]
